# Supplementary material for: Comparative description of ten transcriptomes of newly sequenced invertebrates and efficiency estimation of genomic sampling in non-model taxa
Source: Front Zool. 2012 Nov 29;9:33. doi: 10.1186/1742-9994-9-33 (PMC3538665; doi:10.1186/1742-9994-9-33)
Supplement: Additional file 1 — Details of mRNA concentration, cDNA concentration, library quality, and fragment size of the sequenced fraction of the library for each studied species. [file 1742-9994-9-33-S1.xlsx]

## Sheet: Hoja1
		mRNA (ng/ul)	cDNA (ng/ul)	Fragment size (bp)
Porifera	Petrosia ficiformis	67.6	28	250
	Crella elegans	14.2	25	250
Nemertea	Cephalothrix hongkongiensis	103.1	18.4	250
	Cerebratulus marginatus	56.8	20.4	250
Mollusca	Chiton olivaceus	69	53.4	281
	Octopus vulgaris	11.5	31.7	350
Sipuncula	Sipunculus nudus	130	16.3	340
Annelida	Hormogaster samnitica	17.6	18.7	447
Arthropoda	Metasiro americanus	12	47	250
	Alipes grandidideri	15	77.4	250
