# Supplementary material for: Comparative description of ten transcriptomes of newly sequenced invertebrates and efficiency estimation of genomic sampling in non-model taxa
Source: Front Zool. 2012 Nov 29;9:33. doi: 10.1186/1742-9994-9-33 (PMC3538665; doi:10.1186/1742-9994-9-33)
Supplement: Additional file 2 — Assembly parameters for all assembly trials per species. Thinning was performed using 0.05 (Assembly A) and 0.005 (Assembly B) as the limit in CLC Genomics Workbench. The number of bases removed from the 3′ end after trimming is indicated. Selected assemblies are shown in orange. Abbreviations: N, number; BT, before thinning and trimming; AT, after thinning and trimming; Mb, megabases; bp, base pairs; avg., average; L, length; SD, standard deviation. [file 1742-9994-9-33-S2.xlsx]

## Sheet: Hoja1
	Thin limit	Trim	N reads BT	N reads trimmed	Avg. L AT	N contigs	N bases (Mb)	N Contigs > 2 Kb	Avg. L Contigs	SD	max contig L	N50	Avg. L	SD
Petrosia ficiformis	A	no	49758556	6112690	80.52	97448	38.5	493	394	298.08	5489	427	743.1	399.65
	B	10	49758556	17146102	65.43	67423	29.9	657	443.32	370.7	7377	503	926.82	496.59
Crella elegans	A	no	26513534	1508860	91	66033	24.5	173	385.72	270.73	4634	404	705.71	344.91
	B	no	26513534	561628	93.1	71524	26.7	200	372.71	261.72	4637	390	682.1	333.05
Cephalothrix hongkoiensis	A	no	51091244	14156285	77.5	89324	32.8	111	367.54	232.79	3474	376	628.87	288.27
	B	5	51091244	24459264	79.8	76507	28.8	123	376.67	242.69	5198	390	652.84	300.11
Cerebratulus marginatus	A	5	51711276	4514659	77.5	106199	55.8	1450	522	397.37	5959	566	1.004.8	522.4
	B	no	51711276	4743684	73.8	109947	57.1	1473	518	394.2	7731	559	991	521.6
Chiton olivaceus	A	no	46265184	1877236	118.49	220681	78.7	243	355.29	217.04	6430	356	585.89	273.04
	B	no	46265184	5376124	98.5	207574	75.9	379	365.95	238.57	9374	372	626.95	305.25
Octopus vulgaris	A	no	16431468	775838	132.1	119414	49.2	1508	449	132.1	17005	497	971.64	614.2
	B	no	16431468	1008837	125	77383	41.2	1543	540	125	16472	599	1122.9	660.5
Sipunculus nudus	A	no	45973825	2131641	100.5	71960	31.2	96	431.65	227.97	3032	437	676.16	262.54
	B	no	45973825	3706604	90.4	64472	27.7	54	428	219.2	3458	433	660.88	249.96
Hormogaster samnitica	A	no	50789952	2932058	96.5	190189	75.9	1148	399.83	312.52	7319	423	766.61	426.83
	B	no	50789952	5695594	83.9	169420	68.8	1051	407.13	320.15	5661	436	793.34	432.37
Metasiro americanus	A	no	24943641	983930	129.6	101929	43.9	1501	439.49	423.01	10407	477	1010.29	621.71
	B	no	24943641	3706604	90.4	64472	27.7	1497	428	219.2	3458	492	660.88	249.96
Alipes grandidieri	A	1	32294430	733071	134.8	162326	59.3	965	380.9	306.93	9323	741	710.69	443.42
	B	no	32294430	1100673	127.7	155766	58.9	912	378.03	306.74	7098	746	712.56	442.51
