# Supplementary material for: Comparative description of ten transcriptomes of newly sequenced invertebrates and efficiency estimation of genomic sampling in non-model taxa
Source: Front Zool. 2012 Nov 29;9:33. doi: 10.1186/1742-9994-9-33 (PMC3538665; doi:10.1186/1742-9994-9-33)
Supplement: Additional file 6 — Contigs over 1Kb for each species and the respective percentage (%) of the total number of contigs. N: number. [file 1742-9994-9-33-S6.xlsx]

## Sheet: Hoja1
	Contigs> 1 Kb
	N	%
Petrosia ficiformis	4727	13.37
Crella elegans	2581	8.14
Cephalotrix hongkongiensis	2408	6.65
Cerebratulus marginatus	9407	11.63
Chiton olivaceus	5932	6.32
Octopus vulgaris	7768	13.71
Sipunculus nudus	2363	4.70
Hormogaster samnitica	9076	9.98
Metasiro americanus	7.449	15.73
Alipes grandidieri	6666	10.07
