# Supplementary material for: Comparative description of ten transcriptomes of newly sequenced invertebrates and efficiency estimation of genomic sampling in non-model taxa
Source: Front Zool. 2012 Nov 29;9:33. doi: 10.1186/1742-9994-9-33 (PMC3538665; doi:10.1186/1742-9994-9-33)
Supplement: Additional file 8 — Number of sequences with Gene Ontology (GO) assignment for defined functional categories in each species. [file 1742-9994-9-33-S8.xlsx]

## Sheet: Hoja1
		Petrosia ficiformis	Crella elegans	Cephalothrix hongkongiensis	Cerebratulus marginatus	Sipunculus nudus	Hormogaster samnitica	Chiton olivaeus	Octopus vulgaris	Metasiro americanus	Alipes grandidieri
GO-term	#Seqs
	Biological Process	3607	4945	6619	3798	3245	5799	8320	6091	6234	6234
GO:0009653	anatomical structure morphogenesis	137	196	270	160	121	344	351	278	214	215
GO:0007049	cell cycle	262	329	500	261	142	307	559	432	342	304
GO:0008219	cell death	208	248	279	168	157	285	368	325	190	194
GO:0030154	cell differentiation	140	178	258	167	105	321	388	268	229	199
GO:0007267	cell-cell signaling	43	54	96	50	35	103	116	32	74	67
GO:0032502	developmental process	417	560	684	393	300	769	904	102	106	510
GO:0009790	embryonic development	65	98	127	73	47	144	175	673	570	116
GO:0010467	gene expression	417	536	737	387	423	649	275	790	675	636
GO:0051179	localization	583	775	1341	738	537	1261	1623	1177	1234	1119
GO:0007275	multicellular organismal development	380	508	601	344	267	695	810	608	518	465
GO:0000003	reproduction	89	129	140	79	92	124	200	118	115	98
GO:0050896	response to stimulus	382	463	617	353	312	514	1490	650	521	479
GO:0006950	response to stress	299	347	460	244	229	320	545	472	366	346
GO:0023060	signal transmission	365	590	653	456	272	847	974	781	749	640
GO:0023052	signaling	389	624	707	481	292	905	1094	842	800	684
GO:0006412	translation	162	204	224	89	195	143	245	197	187	196
	Molecular Function	4360	5865	7908	4654	4151	7194	10207	7501	8165	8008
GO:0003824	catalytic activity	2644	3636	4746	2690	2462	4048	6068	4052	4885	4872
GO:0008092	cytoskeletal protein binding	65	99	173	110	103	182	207	163	118	137
GO:0016787	hydrolase activity	1087	1331	1928	1100	971	1555	2520	1577	1883	1805
GO:0016301	kinase activity	370	573	533	328	137	667	653	515	573	500
GO:0003676	nucleic acid binding	528	620	948	481	573	754	1208	969	978	1056
GO:0004871	signal transducer activity	113	222	249	157	103	437	415	286	455	358
GO:0030528	transcription regulator activity	98	132	232	112	100	179	240	234	193	163
GO:0005215	transporter activity	177	258	556	303	187	634	635	464	589	494
	Cellular Component	3326	4592	6261	3571	3039	5438	7792	5870	5564	5342
GO:0005737	cytoplasm	1005	1349	1666	873	809	1381	2029	1561	1183	1106
GO:0005856	cytoskeleton	306	398	671	395	244	414	763	469	414	430
GO:0005783	endoplasmic reticulum	55	74	86	40	40	85	119	99	76	82
GO:0005794	Golgi apparatus	58	73	102	54	36	88	122	93	78	65
GO:0016020	membrane	124	169	203	148	84	316	293	213	211	189
GO:0005739	mitochondrion	126	157	218	103	143	169	250	187	175	172
GO:0005634	nucleus	599	730	1098	587	498	699	1184	1107	771	760
GO:0005840	ribosome	30	40	8	6	34	21	29	28	15	24
