# Supplementary material for: Comparative description of ten transcriptomes of newly sequenced invertebrates and efficiency estimation of genomic sampling in non-model taxa
Source: Front Zool. 2012 Nov 29;9:33. doi: 10.1186/1742-9994-9-33 (PMC3538665; doi:10.1186/1742-9994-9-33)
Supplement: Additional file 10 — Accession numbers of GenBank (regular font) and Short Read Archive (SRA; in bold letters) for amino acid sequences of the protein Methionine adenosyltransferase. [file 1742-9994-9-33-S10.xlsx]

## Sheet: Hoja1
Species	Accesion number
Capsaspora owczarzaki	genomic dataset provided by Dr Ruiz-Trillo
Monosiga brevicollis	genomic dataset provided by Dr Ruiz-Trillo
Aphrocallistes vastus	ACV87959.1
Aplysina fulva	ACV87960.1
Cinachyrella alloclada	ACV87962.1
Crella elegans 1	in process
Crella elegans 2	in process
Geodia gibberosa	ACV87965.1
Haliclona sp.	ACV87966.1
Leucilla nutingi	ACV87968.1
Leucosolenia sp.	AAZ30669.1
Microciona prolifera	AAZ30677.1
Oscarella carmela	ACV87919.1
Petrosia ficiformis	in process
Plakortis angulospiculatus	ACV87969.1
Suberites sp.	ACV87971.1
Sycon lingua	AAZ30662.1
Tethya actinia	ACV87972.1
Trochospongilla pennsylvanica	AAZ30699.1
Verongula rigida	ACV87973.1
Obelia sp.	AAT06204.1
Hydra vulgaris	XP_002157953.1
Trichoplax adhaerens	XP_002115273.1
Priapulus caudatus	AAT06213.1
Xenoturbella bocki	ACU80594.1
Saccoglossus kowaleskii	AAT06210.1
Ptychodera flava	AAT06212.1
Antedon mediterranea	AAT06194.1
Ophiopholis sp.	AEP95313.1
Patiria miniata	AAT06195.1
Strongylocentrotus purpuratus	NP_001116973.1
Caenorhabditis elegans	NP_510002.1
Brugia malayi	XP_001893318.1
Acromyrmex echinatior	EGI68589.1
Aedes aegypti	EAT44117.1
Alipes grandidieri	in process
Amblyomma maculatum	AEO32888.1
Artemia franciscana	ABS19975.1
Bombyx mori	ABF51226.1
Branchionus plicatilis	ACU31111.1
Camponotus floridanus	EFN67494.1
Culex quinquefasciatus	EDS28172.1
Danaus plexippus	EHJ63913.1
Daphnia pulex	EFX88768.1
Drosophila melanogaster	AAF51555.1
Enallagma aspersum	AAT06200.1
Glossina morsitans morsitans	ADD19751.1
Harpegnathos saltator	EFN76148.1
Ixodes scapularis	XP_002415102.1
Lestes congener	AAT060202.1
Megachile rotundata	XP_0037017
Metasiro americanus 1	in process
Metasiro americanus 2	in process
Nasonia vitripennis	XP_003427274
Pediculus humanus	XP_002425825.1
Tribolium castaneum	XP_966678.1
Clonorchis sinensis	GAA49894.1
Schistosoma mansoni	XP_002571677.1
Phoronopsis harneri	ADW27207.1
Amphiporus angulatus	AAZ30641.1
Cerebratulus lacteus	AAZ30648.1
Lineus viridis	AAZ30655.1
Tubulanus polymorphus	ADW27205.1
Antalis entalis	AEZ54269.1
Euprymna scolopes	AEJ33808.1
Haliotis rufescens	AAZ30689.1
Leptochiton asellus	AEZ54270.1
Nautilus pompilius	AEJ33815.1
Octopus bimaculoides	AEJ33819.1
Octopus vulgaris	in process
Terebratulina retusa	ABW71243.1
Tonicella rubra	AEZ54267.1
Nephasoma pellucidum	ADW27415.1
Plumatella repens	ABW71240.1
Sipunculus nudus	in process
Arenicola marina	ADW27419.1
Erpobdella octoculata	ADW27417.1
Eurythoe complanata	ADW27418.1
Hormogaster samnitica 1	in process
Hormogaster samnitica 2	in process
Lumbricus rubellus	genomic dataset provided by Elsworth,B, Earthworm Genome Sequencing Consortium, Blaxter, M. The Lumbricus rubellus Genome Project - www.earthworms.org, pers. comm
Nereis vexillosa	AAZ30694.1
Oligochaeta sp.	ACU80592.1
Ophelia limacina	ADW27425.1
Owenia fusiformis	ADW27426.1
Schistomeringos neglecta	ADW27422.1
